# Supplementary material for: Analysis of Chemical Composition and Antioxidant Activity of Idesia polycarpa Pulp Oil from Five Regions in China
Source: Foods. 2023 Mar 15;12(6):1251. doi: 10.3390/foods12061251 (PMC10048772; doi:10.3390/foods12061251)
Supplement: Supplementary file 1 [file foods-12-01251-s001.zip]

Archive with 1 entries (1 files):
- foods-2204733-Supplementary.pdf
